# Supplementary material for: Failure rates of common grafts used in ACL reconstructions: a systematic review of studies published in the last decade
Source: Arch Orthop Trauma Surg. 2021 Sep 18;142(11):3293–9. doi: 10.1007/s00402-021-04147-w (PMC9522752; doi:10.1007/s00402-021-04147-w)
Supplement: Supplementary file 1 — Supplementary file1 (XLSX 32 KB) [file 402_2021_4147_MOESM1_ESM.xlsx]

## Sheet: MINORS
ID	Authors	Year	Study design	LOE	1 Aim	2 Inclusion	3 Prospective	4 Endpoints	5 Unbiased	6 FU	7 Loss of FU	8 Study size	9 Control group	10 Contemporary Groups	11 Baseline equivalence	12 RR/CI	Overall	Overall (%)	Authors	Journal
1	Sarzaeem	2019	Prospective Cohort Study	2	2	2	2	2	0	2	2	0					12	75	Sarzaeem	Journal of Orthopaedics
2	Porter**	2020	RCT	1	2	2	2	2	0	2	2	2					14	87.5	Porter**	The American Journal of Sports Medicine
3	Galan	2020	Retrospective Cohort Study	3	2	2	1	2	1	2	1	0					11	68.75	Galan	Journal of Experimental Orthopaedics
4	dePauloLeiteCury	2020	Retrospective Cohort Study	3	2	2	1	2	0	2	2	0					11	68.75	dePauloLeiteCury	Journal of Experimental Orthopaedics
5	Kösters*	2020	RCT	2†	2	2	2	2	2	2	1	2					15	93.75	Kösters*	The American Journal of Sports Medicine
6	Snaebj¨ornsson	2019	Cohort study	2	2	2	2	2	0	2	2	0					12	75	Snaebj¨ornsson	The Journal of Bone and Joint Surgery
7	Zhang	2020	Case seriees	4	2	2	1	2	0	2	1	2					12	75	Zhang	The American Journal of Sports Medicine
8	Drefroda	2020	Retrospective Cohort Study	3	2	2	1	2	0	2	2	0	2	2	2	1	18	75	Drefroda	The Journal of Knee Surgery
9	Getgood**	2020	RCT	1	2	2	2	2	2	2	1	2					15	93.75	Getgood**	The American Journal of Sports Medicine
10	Grassi	2020	Case series	4	2	2	1	2	0	2	1	0					10	62.5	Grassi	The American Journal of Sports Medicine
11	Weng	2020	Case series	4	2	2	1	2	2	2	2	0					13	81.25	Weng	Arthroscopy: The Journal of Arthroscopic and Related Surgery
12	Perez	2019	Retrospective Cohort Study	3	2	2	1	2	0	2	1	1	2	2	2	1	18	75	Perez	The Orthopaedic Journal of Sports Medicine
13	Biz	2019	Retrospective Cohort Study	3	2	2	1	2	2	2	1	0	2	2	2	1	19	79.1667	Biz	Acta Biomed.
14	Sporsheim*	2019	Therapeutic study	2†	2	2	2	2	2	2	1	0					13	81.25	Sporsheim*	The Journal of Bone and Joint Surgery
15	Wen	2019	Retrospective Cohort Study	3	2	2	1	2	2	2	1	2					14	87.5	Wen	Knee Surgery, Sports Traumatology, Arthroscopy
17	Lind (2)	2019	Retrospective Cohort Study	3	2	2	1	2	0	2	2	2					13	81.25	Lind (2)	Knee Surgery, Sports Traumatology, Arthroscopy
18	vonEssen**	2019	RCT	1	2	2	2	2	0	2	1	1					12	75	vonEssen**	Knee Surgery, Sports Traumatology, Arthroscopy
19	Svanesson	2019	Retrospective Cohort Study	3	2	2	1	2	0	2	2	2	2	2	2	2	21	87.5	Svanesson	Arthroscopy: The Journal of Arthroscopic and Related Surgery
20	Ponzo	2018	Case series	4	2	2	1	2	2	2	1	2					14	87.5	Ponzo	The Orthopaedic Journal of Sports Medicine
21	Helito	2019	Case Control study	3	2	2	1	2	2	2	2	2	2	1	2	1	21	87.5	Helito	Arthroscopy: The Journal of Arthroscopic and Related Surgery
22	Rousseau	2019	Cohort study	3	2	2	1	2	2	2	1	0	2	2	2	1	19	79.1667	Rousseau	The American Journal of Sports Medicine
23	Patel**	2019	Retrospective Cohort Study	3	2	2	1	2	0	2	2	0					11	68.75	Patel**	European Journal of Orthopaedic Surgery & Traumatology
24	Shumbroski**	2019	RCT	1	2	2	2	2	2	2	1	2					15	93.75	Shumbroski**	The American Journal of Sports Medicine
25	Salem	2019	Cohort study	3	2	2	1	2	0	2	2	1	2	2	2	1	19	79.1667	Salem	The American Journal of Sports Medicine
26	Mutsuzaki	2019	Case series	4	2	2	1	2	0	2	2	0					11	68.75	Mutsuzaki	Journal of Orthopaedics
28	Bodendorfer**	2019	Retrospective comparative study	3	2	2	1	2	2	2	1	2					14	87.5	Bodendorfer**	Arthroscopy: The Journal of Arthroscopic and Related Surgery
29	Costa-Paz	2019	Case series	4	2	2	2	2	2	2	1	0					13	81.25	Costa-Paz	The Knee
30	Yoon**	2019	Cohort study	3	2	2	1	2	2	2	2	2					15	93.75	Yoon**	Journal of Orthopaedic Surgery
31	Todor	2019	Therapeutic study	3	2	2	1	2	1	2	1	2	2	2	2	1	20	83.3333	Todor	Acta Orthopaedica et Traumatologica Turcica
32	Hoogeslag*	2019	RCT	2†	2	2	2	2	1	2	1	2					14	87.5	Hoogeslag*	The American Journal of Sports Medicine
33	Inderhaug	2019	Cohort study	2	2	2	2	2	0	2	2	2					14	87.5	Inderhaug	Knee Surgery, Sports Traumatology, Arthroscopy
34	Mutsuzaki**	2018	RCT	1	2	2	2	2	2	2	2	0					14	87.5	Mutsuzaki**	Journal of Orthopaedic Surgery and Research
35	Elveos**	2018	RCT	1	2	2	2	2	0	2	1	0					11	68.75	Elveos**	The Orthopaedic Journal of Sports Medicine
36	Colombet	2018	Case-control study	3	2	2	2	2	2	2	2	2					16	100	Colombet	The Orthopaedic Journal of Sports Medicine
37	Rai	2018	Retrospective comparative study	3	2	2	1	2	2	2	2	2	2	2	2	1	22	91.6667	Rai	Current Medical Science
38	Barie	2018	Retrospective	3	1	2	1	2	2	2	1	0					11	68.75	Barie	BMC Musculoskeletal Disorders
39	Issin	2018	Therapeutic study	3	2	2	1	2	0	2	2	0	2	2	2	1	18	75	Issin	Acta Orthopaedica et Traumatologica Turcica
40	Bianchi*	2018	Retrospective	3	2	2	1	2	0	2	2	0					11	68.75	Bianchi*	European Journal of Orthopaedic Surgery & Traumatology
41	Lee**	2018	Retrospective comparative study	3	2	2	1	2	2	2	1	2					14	87.5	Lee**	Arthroscopy: The Journal of Arthroscopic and Related Surgery
43	Aga*	2018	RCT	2	2	2	2	2	2	2	2	2					16	100	Aga*	The American Journal of Sports Medicine
45	Shahpari	2018	Case series	4	1	2	1	2	1	2	1	0					10	62.5	Shahpari	The Archives of Bone and Joint Surgery
46	Kim(1)	2018	Cohort study	3	2	2	1	2	2	2	1	2	2	2	2	1	21	87.5	Kim(1)	Knee Surgery, Sports Traumatology, Arthroscopy
47	Gudas	2018	Retrospective	3	2	0	1	2	1	2	1	2	2	2	2	1	18	75	Gudas	Medical Science Monitor
48	Kwak	2018	Case-control study	3	2	1	1	2	0	2	2	2	1	2	2	1	18	75	Kwak	BMC Musculoskeletal Disorders
49	Bi*	2018	RCT	2†	2	2	2	2	0	2	2	2					14	87.5	Bi*	Journal of Knee Surgery
50	Eysturoy	2018	Cohort study	3	2	0	0	2	0	2	2	0	2	2	0	2	14	58.3333	Eysturoy	The American Journal of Sports Medicine
51	Zhang	2017	Prospective	2	2	2	2	2	2	2	1	0					13	81.25	Zhang	Acta Cirurgica Brasileira
52	Kraeutler*	2018	Retrospective	3	2	2	1	2	0	2	1	0					10	62.5	Kraeutler*	Journal of Knee Surgery
53	Wang*	2017	Retrospective comparative study	3	2	1	1	2	2	2	2	2					14	87.5	Wang*	Arthroscopy: The Journal of Arthroscopic and Related Surgery
54	Salmon	2017	Case-control study	3	1	2	2	2	0	2	1	0					10	62.5	Salmon	The American Journal of Sports Medicine
55	Kim	2017	Retrospective comparative study	3	2	1	1	2	0	2	2	0	2	2	2	2	18	75	Kim	Clinics in Orthopedic Surgery
56	Xu*	2017	Retrospective	3	0	2	1	2	0	2	2	0					9	56.25	Xu*	Medical Science Monitor
57	Gupta(1)	2017	Cohort study	3	2	2	0	2	0	2	1	2	2	2	2	1	18	75	Gupta(1)	Knee Surgery, Sports Traumatology, Arthroscopy
58	Cinque	2017	Cohort study	3	2	2	1	2	0	2	2	2	2	2	2	1	20	83.3333	Cinque	The Orthopaedic Journal of Sports Medicine
59	Gupta(2)**	2017	RCT	1	2	2	2	2	2	2	1	2					15	93.75	Gupta(2)**	Arthroscopy: The Journal of Arthroscopic and Related Surgery
60	Kumar	2017	Case series	4	0	2	2	2	0	2	2	0					10	62.5	Kumar	Indian Journal of Orthopaedics
61	Chen*	2017	Cohort study	2	2	2	2	2	2	2	1	0					13	81.25	Chen*	The American Journal of Sports Medicine
62	Riff	2017	Case series	4	2	2	1	2	0	2	2	0					11	68.75	Riff	The Orthopaedic Journal of Sports Medicine
63	Yang	2017	Cohort study	2	0	2	2	2	1	2	2	0	2	2	2	1	18	75	Yang	Journal of Orthopedics
64	MacDonald**	2017	RCT	1	2	2	2	2	2	2	1	2					15	93.75	MacDonald**	Knee Surgery, Sports Traumatology, Arthroscopy
65	Wernecke	2017	Retrospective case series	4	2	2	1	2	0	2	1	0					10	62.5	Wernecke	The Knee
66	Larson	2017	Case-control study	3	2	2	2	2	0	2	1	2	1	2	2	1	19	79.1667	Larson	Arthroscopy: The Journal of Arthroscopic and Related Surgery
67	Goncalves**	2017	Case-control study	3	2	2	1	2	0	2	2	0					11	68.75	Goncalves**	Orthopaedics and Traumatology: Surgery and Research
68	Runer	2017	Matched pair analysis	3	2	2	0	2	0	2	2	2	2	2	2	2	20	83.3333	Runer	Knee Surgery, Sports Traumatology, Arthroscopy
69	Hetsroni	2017	Case series	4	2	2	1	2	1	2	1	0					11	68.75	Hetsroni	The Orthopaedic Journal of Sports Medicine
70	Maletis(1)	2017	Cohort study	2	2	2	2	2	0	2	1	0	2	2	2	2	19	79.1667	Maletis(1)	The American Journal of Sports Medicine
71	Maletis(2)	2017	Cohort study	3†	2	2	1	2	0	2	1	0	2	2	2	2	18	75	Maletis(2)	The American Journal of Sports Medicine
72	Cavaignac	2017	Cohort study	3	2	2	0	2	1	2	1	0	2	2	2	1	17	70.8333	Cavaignac	The American Journal of Sports Medicine
73	Guglielmetti	2017	Case series	4	2	2	1	2	0	2	1	0					10	62.5	Guglielmetti	Journal of Orthopaedics and Traumatology
74	Sonnery-Cottet	2017	Cohort study	2	2	2	2	2	0	2	1	0	2	2	2	2	19	79.1667	Sonnery-Cottet	The American Journal of Sports Medicine
75	Calvo**	2017	Retrospective comparative study	3	2	2	1	2	2	2	2	2					15	93.75	Calvo**	Arthroscopy: The Journal of Arthroscopic and Related Surgery
76	Rose**	2016	Prospective Randomized	1	2	2	2	2	2	2	1	2					15	93.75	Rose**	The Knee
77	Capo	2016	Case series	4	2	2	1	2	0	2	0	0					9	56.25	Capo	The Knee
79	Kane	2016	Retrospective	3	2	2	1	2	0	2	1	2	2	2	0	1	17	70.8333	Kane	Knee Surgery, Sports Traumatology, Arthroscopy
80	Wierer**	2016	Cohort study	3	2	2	1	2	0	2	2	2					13	81.25	Wierer**	Knee Surgery, Sports Traumatology, Arthroscopy
81	Yabroudi*	2016	Case-control study	3	2	1	1	2	0	2	2	0					10	62.5	Yabroudi*	The Orthopaedic Journal of Sports Medicine
82	Yasen	2016	Case series	4	2	2	1	2	0	2	0	0					9	56.25	Yasen	The Knee
83	Mei**	2016	Prospective Randomized	1	2	2	2	2	2	2	1	1					14	87.5	Mei**	Archives of Orthopaedic and Trauma Surgery
84	Herbst*	2016	Cohort study	2	2	2	2	2	0	2	2	2					14	87.5	Herbst*	Knee Surgery, Sports Traumatology, Arthroscopy
85	Thompson	2016	Cohort study	2	2	2	2	2	0	2	1	0	2	2	2	2	19	79.1667	Thompson	The American Journal of Sports Medicine
86	Rufilli**	2016	Prospective Randomized	1	2	2	2	2	0	2	2	2					14	87.5	Rufilli**	European Journal of Orthopaedic Surgery & Traumatology
87	Liu*	2016	RCT	2†	2	2	2	2	2	2	1	2					15	93.75	Liu*	The American Journal of Sports Medicine
88	Achtnich*	2016	Case-control study	3	2	2	0	2	1	2	2	2					13	81.25	Achtnich*	Arthroscopy: The Journal of Arthroscopic and Related Surgery
89	Leo*	2016	Retrospective comparative study	3	2	2	1	2	0	2	2	2					13	81.25	Leo*	Arthroscopy: The Journal of Arthroscopic and Related Surgery
91	Carulli*	2016	Prospective	2	1	2	2	2	2	2	2	2					15	93.75	Carulli*	Knee Surgery, Sports Traumatology, Arthroscopy
92	Karikis(1)*	2016	Retrospective	3	2	2	1	2	2	2	1	2					14	87.5	Karikis(1)*	Knee Surgery, Sports Traumatology, Arthroscopy
93	Kim*	2016	Retrospective comparative study	3	2	2	1	2	0	2	1	2					12	75	Kim*	Arthroscopy: The Journal of Arthroscopic and Related Surgery
94	Karikis(2)*	2016	RCT	2†	2	2	2	2	2	2	1	2					15	93.75	Karikis(2)*	The American Journal of Sports Medicine
95	Sasaki*	2016	RCT	2†	2	2	2	2	0	2	2	2					14	87.5	Sasaki*	The American Journal of Sports Medicine
96	Bali	2015	Retrospective	3	0	2	1	2	0	2	2	0	2	2	0	1	14	58.3333	Bali	Indian Journal of Orthopaedics
97	Benner*	2016	Cohort study	2	2	2	2	2	0	2	1	0					11	68.75	Benner*	The American Journal of Sports Medicine
99	Niu**	2015	Prospective	2	1	2	2	2	0	2	1	2					12	75	Niu**	Knee Surgery, Sports Traumatology, Arthroscopy
101	Mayr*	2016	RCT	2†	2	2	2	2	0	2	2	2					14	87.5	Mayr*	Arthroscopy: The Journal of Arthroscopic and Related Surgery
103	Burrus*	2015	Retrospective comparative study	3	2	2	1	2	2	2	1	1					13	81.25	Burrus*	Arthroscopy: The Journal of Arthroscopic and Related Surgery
104	Steadman	2015	Retrospective comparative study	3	2	2	1	2	0	2	1	1	2	1	2	1	17	70.8333	Steadman	Arthroscopy: The Journal of Arthroscopic and Related Surgery
105	Morey*	2015	Prospective comparative study	2	2	2	2	2	2	2	1	0					13	81.25	Morey*	International Journal of Surgery
106	Thompson	2015	Case series	4	2	2	2	2	0	2	1	0					11	68.75	Thompson	The American Journal of Sports Medicine
108	Matassi*	2015	Prospective comparative study	2	2	2	2	2	0	2	2	1					13	81.25	Matassi*	Joints
109	Arama**	2015	RCT	1	2	2	2	2	2	2	2	2					16	100	Arama**	The American Journal of Sports Medicine
110	Mariscalco*	2014	Cohort study	3	0	1	1	2	0	2	2	2					10	62.5	Mariscalco*	European Orthopaedics and Traumatology
111	Persson	2015	Cohort study	2	2	2	1	2	0	2	2	0	2	2	1	2	18	75	Persson	The American Journal of Sports Medicine
112	Kaeding	2015	Cohort study	3	2	2	2	2	0	2	1	0	2	2	0	1	16	66.6667	Kaeding	The American Journal of Sports Medicine
114	Kyung	2015	Retrospective	4	1	2	1	2	0	2	2	0					10	62.5	Kyung	Knee Surgery and Related Research
115	Maletis	2014	Cohort study	3	2	2	1	2	0	2	1	0					10	62.5	Maletis	The American Journal of Sports Medicine
116	Koga*	2015	RCT	2	2	2	2	2	2	2	1	2					15	93.75	Koga*	Arthroscopy: The Journal of Arthroscopic and Related Surgery
117	DelTorto*	2014	Prospective	3	2	2	2	2	2	2	2	0					14	87.5	DelTorto*	Knee Surgery, Sports Traumatology, Arthroscopy
119	Rodriguez-Merchan	2014	Retrospective	4	2	2	1	2	0	2	1	0					10	62.5	Rodriguez-Merchan	The Knee
120	Kvist	2014	Retrospective prognostic study	3†	2	2	1	2	0	2	0	0					9	56.25	Kvist	Arthroscopy: The Journal of Arthroscopic and Related Surgery
121	Barber	2014	Retrospective comparative study	3	2	2	1	2	1	2	2	2	2	2	0	1	19	79.1667	Barber	Arthroscopy: The Journal of Arthroscopic and Related Surgery
122	Sun*	2014	RCT	2†	2	2	2	2	2	2	1	0					13	81.25	Sun*	Knee Surgery, Sports Traumatology, Arthroscopy
125	Webster	2014	Case-control study	3	2	1	0	2	0	2	2	0					9	56.25	Webster	The American Journal of Sports Medicine
126	Schulz	2013	Case series	4	2	2	2	2	1	2	2	0					13	81.25	Schulz	Open Access Journal of Sports Medicine
127	Persson	2013	Cohort study	2	2	2	0	2	0	2	0	0	2	2	1	2	15	62.5	Persson	The American Journal of Sports Medicine
128	Heijne	2013	Prospective outcome study	2	2	2	2	2	0	2	0	2	2	2	2	1	19	79.1667	Heijne	Knee Surgery, Sports Traumatology, Arthroscopy
129	Mariscalco*	2013	Retrospective comparative study	3	2	2	1	2	0	2	1	0					10	62.5	Mariscalco*	Arthroscopy: The Journal of Arthroscopic and Related Surgery
130	Webb*	2013	Case-control study	3	0	2	2	2	2	2	1	0					11	68.75	Webb*	The American Journal of Sports Medicine
131	Shybut	2013	Case series	4	2	2	1	2	0	2	2	0					11	68.75	Shybut	Bulletin of the Hospital for Joint Diseases
132	Gifstad**	2013	RCT	2	2	2	2	2	0	2	1	2					13	81.25	Gifstad**	Knee Surgery, Sports Traumatology, Arthroscopy
133	McRae**	2013	RCT	1	2	1	2	2	2	2	2	1					14	87.5	McRae**	The American Journal of Sports Medicine
134	Stensbirk*	2013	RCT	2†	2	2	2	2	2	2	1	0					13	81.25	Stensbirk*	Knee Surgery, Sports Traumatology, Arthroscopy
135	Franceschi**	2013	Retrospective comparative study	3	2	2	1	2	1	2	1	2					13	81.25	Franceschi**	Arthroscopy: The Journal of Arthroscopic and Related Surgery
136	Chahal	2013	Case series	4	2	2	1	2	0	2	0	0					9	56.25	Chahal	The Orthopaedic Journal of Sports Medicine
137	Wasserstein*	2013	Cohort study	3	2	2	1	2	0	2	2	0					11	68.75	Wasserstein*	The American Journal of Sports Medicine
138	Ballal*	2013	Retrospective comparative study	3	2	2	1	2	0	2	2	2					13	81.25	Ballal*	Arthroscopy: The Journal of Arthroscopic and Related Surgery
139	Kamien**	2013	Cohort study	3	2	2	1	2	0	2	2	0					11	68.75	Kamien**	The American Journal of Sports Medicine
140	Trichine*	2014	RCT	2†	2	2	2	2	0	2	1	2					13	81.25	Trichine*	The Knee
141	Hettrich	2013	Case-control study	3	1	2	2	2	0	2	1	0	2	2	0	2	16	66.6667	Hettrich	The American Journal of Sports Medicine
142	Noh**	2013	RCT	2	2	2	2	2	2	2	2	2					16	100	Noh**	Arthroscopy: The Journal of Arthroscopic and Related Surgery
143	Kim**	2013	RCT	2	2	2	2	2	2	2	2	2					16	100	Kim**	The Journal of Bone & Joint Surgery
144	Bourke**	2013	RCT	1	2	2	2	2	0	2	2	2					14	87.5	Bourke**	Arthroscopy: The Journal of Arthroscopic and Related Surgery
145	Inderhaug	2012	Case series	4	2	2	1	2	0	2	1	0					10	62.5	Inderhaug	Knee Surgery, Sports Traumatology, Arthroscopy
146	Holm**	2012	RCT	2	2	2	2	2	1	2	1	2					14	87.5	Holm**	The American Journal of Sports Medicine
147	Hampton	2012	Case series	4	2	2	1	2	0	2	2	0					11	68.75	Hampton	Orthopedics
149	Struewer	2012	Case series	4	2	2	1	2	0	2	1	0					10	62.5	Struewer	Orthopedic Reviews
150	Widuchowski	2012	Case series	4	2	2	1	2	2	2	1	0					12	75	Widuchowski	BMC Musculoskeletal Disorders
151	Noh**	2012	RCT	2	2	2	2	2	0	2	1	2					13	81.25	Noh**	Arthroscopy: The Journal of Arthroscopic and Related Surgery
152	Mutsuzaki**	2012	RCT	1	2	2	2	2	2	2	2	2					16	100	Mutsuzaki**	The American Journal of Sports Medicine
153	Suomalainen*	2012	RCT	2†	2	2	2	2	2	2	1	0					13	81.25	Suomalainen*	The American Journal of Sports Medicine
154	Park	2012	Case series	4	2	2	0	2	0	2	2	0					10	62.5	Park	Knee Surgery, Sports Traumatology, Arthroscopy
155	Hussein*	2012	Cohort study	2	2	2	2	2	2	2	1	0					13	81.25	Hussein*	The American Journal of Sports Medicine
156	Pallis	2012	Cohort study	2	2	2	2	2	0	2	2	0	2	2	0	2	18	75	Pallis	The American Journal of Sports Medicine
157	Bourke(2)	2012	Case series	4	2	2	0	2	0	2	1	0					9	56.25	Bourke(2)	The Journal of Bone & Joint Surgery
158	Gerhard	2012	Case series	4	2	2	1	2	2	2	1	0					12	75	Gerhard	Knee Surgery, Sports Traumatology, Arthroscopy
159	Ahn	2012	Case series	4	2	2	1	2	2	2	1	2					14	87.5	Ahn	Arthroscopy: The Journal of Arthroscopic and Related Surgery
160	Chehab	2010	Case series	4	2	2	1	2	0	2	1	0					10	62.5	Chehab	Hospital for Special Surgery
161	Guo	2012	Retrospective comparative study	3	2	2	1	2	0	2	1	1					11	68.75	Guo	Arthroscopy: The Journal of Arthroscopic and Related Surgery
162	Vaneck	2012	Case series	4	2	2	2	2	0	2	1	0					11	68.75	Vaneck	The American Journal of Sports Medicine
163	Castrodepadua	2012	Prospective comparative study	2	2	2	2	2	0	2	0	0	2	2	1	1	16	66.6667	Castrodepadua	Sociedade Brasileira de Ortopedia e Traumatologia
164	Leys	2011	Cohort study	2	2	2	2	2	0	2	1	0	2	2	0	0	15	62.5	Leys	The American Journal of Sports Medicine
165	Ochiai*	2011	RCT	2	2	2	2	2	0	2	2	2					14	87.5	Ochiai*	Archives of Orthopaedic and Trauma Surgery
166	Murray	2011	Case series	4	2	2	0	2	0	2	1	0					9	56.25	Murray	The American Journal of Sports Medicine
167	Hussein**	2011	RCT	1	2	2	2	2	2	2	1	2					15	93.75	Hussein**	The American Journal of Sports Medicine
168	Beynnon**	2011	RCT	1	0	2	2	2	2	2	1	2					13	81.25	Beynnon**	The American Journal of Sports Medicine
169	Struewer	2011	Retrospective	4	2	2	1	2	0	2	1	0					10	62.5	Struewer	International Orthopaedics
172	Gobbi*	2011	Cohort study	2	2	2	2	2	2	2	2	2					16	100	Gobbi*	Clinical Orthopaedics and Related Research
174	Dewall**	2011	RCT	1	2	2	2	2	0	2	1	2					13	81.25	Dewall**	The American Journal of Sports Medicine
175	Suomalainen*	2011	RCT	2†	2	2	2	2	2	2	1	2					15	93.75	Suomalainen*	The American Journal of Sports Medicine
176	Fujita**	2011	Prospective comparative study	2	2	1	2	2	1	2	2	2					14	87.5	Fujita**	Arthroscopy: The Journal of Arthroscopic and Related Surgery
177	Sun(2)**	2011	RCT	1	2	2	2	2	2	2	1	0					13	81.25	Sun(2)**	Knee Surgery, Sports Traumatology, Arthroscopy
178	Drogset**	2011	RCT	1	2	2	2	2	0	2	2	0					12	75	Drogset**	Knee Surgery, Sports Traumatology, Arthroscopy
179	Streich*	2010	Retrospective	4	2	2	1	2	2	2	1	0					12	75	Streich*	International Orthopaedics
180	Laboute	2010	Retrospective	4	2	2	0	2	0	2	1	0	2	2	0	1	14	58.3333	Laboute	Annals of Physical and Rehabilitation Medicine
181	Hui	2010	Case series	4	2	2	0	2	0	2	1	0					9	56.25	Hui	The American Journal of Sports Medicine
182	Barrett	2010	Retrospective comparative study	3	2	2	1	2	0	2	2	0	2	2	1	2	18	75	Barrett	Arthroscopy: The Journal of Arthroscopic and Related Surgery
183	Oiestad	2010	Cohort study	2	2	2	2	2	1	2	1	0					12	75	Oiestad	The American Journal of Sports Medicine
184	Zaffagini*	2010	RCT	2	2	2	2	2	2	2	2	2					16	100	Zaffagini*	Knee Surgery, Sports Traumatology, Arthroscopy
185	Chen	2010	Case series	4	2	2	0	2	0	2	1	0					9	56.25	Chen	Arthroscopy: The Journal of Arthroscopic and Related Surgery
187	Sadoghi*	2010	Cohort study	2	2	2	2	2	0	2	0	2					12	75	Sadoghi*	International Orthopaedics
188	Shah	2010	Case series	4	2	2	1	2	0	2	1	0					10	62.5	Shah	Arthroscopy: The Journal of Arthroscopic and Related Surgery
189	Stener**	2010	RCT	1	2	2	2	2	2	2	1	2					15	93.75	Stener**	The American Journal of Sports Medicine
190	Grant**	2010	RCT	1	2	2	2	2	2	2	1	2					15	93.75	Grant**	The American Journal of Sports Medicine
191	Felmet	2010	Prospective	2	2	2	2	2	0	2	1	0					11	68.75	Felmet	Archives of Orthopaedic and Trauma Surgery
193	Ghalayini*	2010	RCT	2	0	2	2	2	1	2	2	2					13	81.25	Ghalayini*	The Knee
																	Mean (%):	76.7529

## Sheet: JADAD
ID	Authors	Year	Study design	LOE	Randomized	Randomization methods	Blinding	Blinding method	Withdrawals	Inclusion/exclusion criteria	Adverse effects	Statistical Analysis	Overall	Journal
16	Lind	2019	RCT	1	1	1	0	0	1	1	1	1	6	British Journal of Sports Medicine
27	Mohtadi	2019	RCT	1	1	1	0.5	1	1	1	1	1	7.5	The Journal of Bone and Joint Surgery
42	Arundale	2018	RCT (sec. Analysis)	1b	1	1	0.5	1	1	1	1	1	7.5	The International Journal of Sports Physical Therapy
44	Sajovic	2018	RCT	2	1	1	0	0	1	1	1	1	6	The American Journal of Sports Medicine
78	Niu	2016	Prospective Randomized	2	1	0	0	0	1	1	1	1	5	The Knee
90	Björnsson	2016	RCT	2	1	1	0	0	1	1	1	1	6	The American Journal of Sports Medicine
98	Yoo	2015	RCT	1	1	1	0.5	1	1	1	1	1	7.5	Knee Surgery, Sports Traumatology, Arthroscopy
100	Webster	2016	RCT	1	1	0	0	0	1	1	1	1	5	The American Journal of Sports Medicine
102	Bottoni	2015	RCT	1	1	1	0.5	1	1	1	1	1	7.5	The American Journal of Sports Medicine
107	Mohtadi	2016		1	1	1	1	0	1	1	1	1	7	Clinical Journal of Sports Medicine
113	Dai	2015	RCT	2	1	1	0	0	1	1	1	1	6	Knee Surgery, Sports Traumatology, Arthroscopy
118	Kautzner	2014	RCT	2	1	1	0	0	1	1	1	1	6	International Orthopaedics
123	Barenius	2014	RCT	1	1	0	0	0	1	0	1	1	4	The American Journal of Sports Medicine
124	Lund	2014	RCT	2	1	1	0	0	1	1	1	1	6	Arthroscopy: The Journal of Arthroscopic and Related Surgery
148	Lawhorn	2012	Prospective comparative study	2	1	1	0	0	1	1	1	1	6	Arthroscopy: The Journal of Arthroscopic and Related Surgery
170	Sun(1)	2011	Prospective comparative study	2	1	1	0.5	1	1	1	1	1	7.5	Arthroscopy: The Journal of Arthroscopic and Related Surgery
171	Sajovic	2011	RCT	2	1	1	0	0	1	1	1	1	6	The American Journal of Sports Medicine
173	Wipfler	2011	RCT	2	1	1	0.5	1	1	1	1	1	7.5	Arthroscopy: The Journal of Arthroscopic and Related Surgery
186	Barenius	2010	RCT	1	1	1	0	0	1	1	1	1	6	The American Journal of Sports Medicine
192	Drogset	2009	RCT	1	1	1	0.5	1	1	1	1	1	7.5	Knee Surgery, Sports Traumatology, Arthroscopy
194	Heijne	2009	RCT	1	1	1	0.5	1	1	1	1	1	7.5	Knee Surgery, Sports Traumatology, Arthroscopy
												Mean (%):	79.9342
