# Supplementary material for: Failure rates of common grafts used in ACL reconstructions: a systematic review of studies published in the last decade
Source: Arch Orthop Trauma Surg. 2021 Sep 18;142(11):3293–9. doi: 10.1007/s00402-021-04147-w (PMC9522752; doi:10.1007/s00402-021-04147-w)
Supplement: Supplementary file 2 — Supplementary file2 (SAV 14 KB) [file 402_2021_4147_MOESM2_ESM.zip]

Archive with 1 entries (1 files):
- 402_2021_4147_MOESM2_ESM.sav
